# Supplementary material for: Risk formulation mechanism among top global energy companies under large shocks
Source: PLoS One. 2025 May 23;20(5):e0322462. doi: 10.1371/journal.pone.0322462 (PMC12101850; doi:10.1371/journal.pone.0322462)
Supplement: S1_Code and Data — These materials containing data and code are used to reproduce the paper. (PDF) [file pone.0322462.s002.zip]

Archive with 27 entries (26 files):
- Code/
- Code/.RData
- Code/.Rhistory
- Code/AdjM_Calculator.m
- Code/AdjM_Sys.m
- Code/AdjM_Sys_iter.m
- Code/Adj_sys.mat
- Code/Cosine_Similarity_iter.m
- Code/mesplot.R
- Code/mesplot.RData
- Code/Netalloutnewepudebtovx_scale.RData
- Code/Netalloutnew_Zriskepudebtovx_scale.RData
- Code/old_new_50.RData
- Code/point_brexit.csv
- Code/point_covid.csv
- Code/point_debt.csv
- Code/point_finance.csv
- Code/point_trade.csv
- Code/Readme.txt
- Code/rqplot.R
- Code/scatter.RData
- Code/scatter50.RData
- Code/scatterold50.RData
- Code/sim.mat
- Code/slanCM.m
- Code/slanCM_Data.mat
- Code/timeseries_ave.csv
