# Supplementary material for: Risk formulation mechanism among top global energy companies under large shocks
Source: PLoS One. 2025 May 23;20(5):e0322462. doi: 10.1371/journal.pone.0322462 (PMC12101850; doi:10.1371/journal.pone.0322462)
Supplement: S1_Code and Data — These materials containing data and code are used to reproduce the paper. (PDF) [file pone.0322462.s002.zip › Code/AdjM_Calculator.m]

% 计算各时点的邻接矩阵

function [AdjacentM,delta_p,theta_hat_p,delta_n,theta_hat_n] = AdjM_Calculator(Cosine_Similarity_t)
[~,N]=size(Cosine_Similarity_t);
AdjacentM=zeros(N,N);
up_tri = triu(Cosine_Similarity_t);
phi_X = sqrt(N)*up_tri; 
cdf = normcdf(phi_X,0,1); 

% cdf_p 以0.5为阈值 分两部分 大于0.5
cdf_p = cdf(cdf>0.5);
cdf_sort_p=sort(cdf_p,'ascend'); 
delta_p=diff(cdf_sort_p);
n1 = length(delta_p);
SSE_p = zeros(1,n1-1);
 for theta_p = 1:n1-1
     us_p = mean(delta_p(1:theta_p));

     ul_p = mean(delta_p(theta_p+1:n1));

     SSE_p(theta_p)=sum((delta_p(1:theta_p) - us_p).^2)+sum((delta_p(theta_p+1:n1) - ul_p).^2);
 end
[~,theta_hat_p] = min(SSE_p); 
[index_ip,index_jp] = find(cdf==cdf_sort_p(theta_hat_p)); 

% cdf_n 以0.5为阈值 小于0.5
cdf_n = cdf(cdf<0.5);
cdf_sort_n = sort(cdf_n,'ascend');
delta_n=diff(cdf_sort_n);
n2 = length(delta_n);
SSE_n = zeros(1,n2-1);

for theta_n = 1:n2-1

      us_n = mean(delta_n(1:theta_n));

     ul_n = mean(delta_n(theta_n+1:n2));
     SSE_n(theta_n)=sum((delta_n(1:theta_n) - us_n).^2)+sum((delta_n(theta_n+1:n2) - ul_n).^2);
end


[~,theta_hat_n] = min(SSE_n);
[index_in,index_jn] = find(cdf==cdf_sort_n(theta_hat_n)); 


for i = 1:N
    for j = 1:N
        if Cosine_Similarity_t(i,j) > Cosine_Similarity_t(index_ip,index_jp)
            AdjacentM(i,j) = 1;
        elseif Cosine_Similarity_t(i,j) < Cosine_Similarity_t(index_in,index_jn)
            AdjacentM(i,j) = -1;
            %AdjacentM(i,j) = 0;
           
        else
            AdjacentM(i,j) = 0;
        end
    end
end
