# Supplementary material for: Risk formulation mechanism among top global energy companies under large shocks
Source: PLoS One. 2025 May 23;20(5):e0322462. doi: 10.1371/journal.pone.0322462 (PMC12101850; doi:10.1371/journal.pone.0322462)
Supplement: S1_Code and Data — These materials containing data and code are used to reproduce the paper. (PDF) [file pone.0322462.s002.zip › Code/AdjM_Sys.m]

clc
clear

load('Adj_sys.mat');

for n=1:5
    
    [N,T] = size(MES{1,n});
    Cosine_Similarity=zeros(N,N);

    for i=1:N

        X_i= MES{1,n}(i,:);
        
        for j=(i+1):N

            X_j = MES{1,n}(j,:);
            Cosine_Similarity(i,j) = dot(X_i,X_j')/(norm(X_i)*norm(X_j'));
            Cosine_Similarity(j,i) = Cosine_Similarity(i,j); 
       
        end
    end
    
    Adjacent_M = zeros(N,N);
    delta_.p=cell(1);
    theta_hat_.p=zeros(1); 
    delta_.n=cell(1);
    theta_hat_.n=zeros(1); 
    
    Cosine_Similarity_t = Cosine_Similarity(:,:);
    [Adjacent_M(:,:),delta_.p,theta_hat_.p,delta_.n,theta_hat_.n] = AdjM_Calculator(Cosine_Similarity_t);
    
    marketcap = MES{2,n}/100;
    C = zeros(1,N);
    for i = 1:N
        mm = mean(marketcap(i,:));
        C(1,i) = mm;
    end

    s_N = zeros(N,1);
    for i = 1:N
        sum = 0;
        for j = 1:N            
            sum = sum+Adjacent_M(i,j)*C(1,j);
        end
        s_N(i,1) = 2*sum*C(1,i);
    end
    
    MES{3,n} = s_N;
end
