# Supplementary material for: Risk formulation mechanism among top global energy companies under large shocks
Source: PLoS One. 2025 May 23;20(5):e0322462. doi: 10.1371/journal.pone.0322462 (PMC12101850; doi:10.1371/journal.pone.0322462)
Supplement: S1_Code and Data — These materials containing data and code are used to reproduce the paper. (PDF) [file pone.0322462.s002.zip › Code/Cosine_Similarity_iter.m]

clc
clear

%The code in the comments below is an explanation of the data in the sim.mat 
%MES = cell(2,7);
%MES{1,1} = mes1;MES{1,2} = mes2;MES{1,3} = mes3;MES{1,4} = mes4;MES{1,5} = mes5;MES{1,6} = mes6;MES{1,7} = mes7;
%MES{2,1} = 'Global Financial Crisis';MES{2,2} = 'European Debt Crisis';MES{2,3} = 'Trade Disputes';
%MES{2,4} = 'Covid-19';MES{2,5} = 'From the Covid-19 to the outbreak of the Russian Ukrainian War';
%MES{2,6} = 'Russian Ukrainian War';MES{2,7} = 'Brexit Referendum';


load('sim.mat');

for n=1:7
  
    [N,T] = size(MES{1,n});
    Cosine_Similarity=zeros(N,N);

    for i=1:N

        X_i= MES{1,n}(i,:);
        
        for j=(i+1):N

            X_j = MES{1,n}(j,:);
            Cosine_Similarity(i,j) = dot(X_i,X_j')/(norm(X_i)*norm(X_j'));
            Cosine_Similarity(j,i) = Cosine_Similarity(i,j); %相似矩阵上三角赋值给下三角 对称阵
       
        end
    end

    fig = figure;
    figure(fig)
    clims = [-1 1];
    imagesc(Cosine_Similarity(:,:,1),clims);

    line([1,192],[72,72],'linestyle','-','Color','k');  %line([xmin, xmax],[ymin,ymax])
    line([1,192],[124,124],'linestyle','-','Color','k');  
    line([72,72],[1,192],'linestyle','-','Color','k'); 
    line([124,124],[1,192],'linestyle','-','Color','k'); 

    AA=(1+72)/2;
    EE=(73+124)/2;
    UU=(125+192)/2;
    xticks([AA EE UU]);   
    xticklabels({'[Asia/Pacific Rim]','[EMEA]','[Americas]'});
    yticks([AA EE UU]);   
    yticklabels({'[Asia/Pacific Rim]','[EMEA]','[Americas]'});
    set(gca,'YDir','normal');  
    set(gca,'fontsize',8,'YTickLabelRotation',90);

    colorbar;
    colormap(fig, flipud(slanCM(100)));  
    axis image
    title(MES{2,n},'FontSize', 10);
    %title('Russian Ukrainian War','FontSize', 10);   
    view(0,-90);

end
