# Supplementary material for: Risk formulation mechanism among top global energy companies under large shocks
Source: PLoS One. 2025 May 23;20(5):e0322462. doi: 10.1371/journal.pone.0322462 (PMC12101850; doi:10.1371/journal.pone.0322462)
Supplement: S1_Code and Data — These materials containing data and code are used to reproduce the paper. (PDF) [file pone.0322462.s002.zip › Code/mesplot.R]

library(ggplot2)
library(ggrepel)
library(patchwork)
library(RColorBrewer)
library(grid)
library(gridExtra)
library(lubridate)

folder = "C:/Users/39895/Desktop/small/Code/Code"
setwd(folder) 
getwd()

load(file="mesplot.RData") #
load(file="scatter.RData") #
load(file="old_new_50.RData")
load(file="scatterold50.RData")
load(file="scatter50.RData")

#### full-sample average time series ####

time = read.csv(file = "//timeseries_ave.csv")
time$date <- as.Date(as.character(time$date), format("%Y-%m-%d"))

date_range1 <- which(time$date %in% as.Date(c("2008-09-30", "2009-10-30")))
date_range2 <- which(time$date %in% as.Date(c("2011-03-31", "2013-06-28")))
date_range3 <- which(time$date %in% as.Date(c("2014-12-31", "2015-08-31")))
date_range4 <- which(time$date %in% as.Date(c("2016-06-30", "2017-08-31")))
date_range5 <- which(time$date %in% as.Date(c("2020-01-31", "2022-02-28")))

ggplot(time_avg, aes(x=date, y=mes)) + 
  geom_line(linewidth=0.7,colour="royalblue",size = 0.8) + 
  theme(panel.background = element_rect(fill ='white',color ='white')) +
  scale_alpha_manual(values=c(0.1,0.01))+
  geom_rect(aes(xmin = as.Date("2008-09-30"),  xmax = as.Date("2009-05-29"), ymin=-Inf, ymax=Inf),
            alpha=0.01,fill="grey80")+
  geom_rect(aes(xmin = as.Date("2009-10-30"),  xmax = as.Date("2012-12-31"), ymin=-Inf, ymax=Inf),
            alpha=0.01,fill="grey80")+ 
  geom_rect(aes(xmin = as.Date("2016-01-01"),  xmax = as.Date("2016-12-30"), ymin=-Inf, ymax=Inf),
            alpha=0.01,fill="grey80")+ 
  geom_rect(aes(xmin = as.Date("2017-08-31"),  xmax = as.Date("2018-07-31"), ymin=-Inf, ymax=Inf),
            alpha=0.01,fill="grey80")+
  geom_rect(aes(xmin = as.Date("2020-01-31"),  xmax = as.Date("2022-08-31"), ymin=-Inf, ymax=Inf),
            alpha=0.01,fill="grey80")+
  geom_vline(xintercept = as.numeric(time_avg$date[date_range1]),color = "indianred1",linetype = 2, size = 0.5) +
  geom_vline(xintercept = as.numeric(time_avg$date[date_range2]),color = "indianred1",linetype = 2, size = 0.5) +
  geom_vline(xintercept = as.numeric(time_avg$date[date_range3]),color = "indianred1",linetype = 2, size = 0.5) +
  geom_vline(xintercept = as.numeric(time_avg$date[date_range4]),color = "indianred1",linetype = 2, size = 0.5) +
  geom_vline(xintercept = as.numeric(time_avg$date[date_range5]),color = "indianred1",linetype = 2, size = 0.5) +
  xlab("Date") +
  theme_classic() +
  scale_x_date(date_breaks  ="3 month", limits = c(min(time_avg$date), max = max(time_avg$date)), 
               expand=c(0,0), date_labels="%Y-%m")+
  scale_y_continuous(name="EMES", limits=c(-0.05, 0.05))+
  theme(axis.text.x = element_text(angle = 90, vjust = 0.5, hjust=1,size = 8))+
  theme(legend.position = "top",legend.title = element_blank())


#### max top50/bottom 50 time series ####

ggplot(time_max, aes(x=date, y=mes, group=sample)) + 
  geom_line(linewidth=0.7,aes(colour=sample)) + 
  theme(panel.background = element_rect(fill ='white',color ='white')) +
  scale_alpha_manual(values=c(0.1,0.01))+
  geom_rect(aes(xmin = as.Date("2008-09-30"),  xmax = as.Date("2009-05-29"), ymin=-Inf, ymax=Inf),
            alpha=0.01,fill="grey80")+
  geom_rect(aes(xmin = as.Date("2009-10-30"),  xmax = as.Date("2012-12-31"), ymin=-Inf, ymax=Inf),
            alpha=0.01,fill="grey80")+
  geom_rect(aes(xmin = as.Date("2016-01-01"),  xmax = as.Date("2016-12-30"), ymin=-Inf, ymax=Inf),
            alpha=0.01,fill="grey80")+
  geom_rect(aes(xmin = as.Date("2017-08-31"),  xmax = as.Date("2018-07-31"), ymin=-Inf, ymax=Inf),
            alpha=0.01,fill="grey80")+
  geom_rect(aes(xmin = as.Date("2020-01-31"),  xmax = as.Date("2022-08-31"), ymin=-Inf, ymax=Inf),
            alpha=0.01,fill="grey80")+
  xlab("Date") +
  theme_classic() +
  scale_x_date(date_breaks  ="6 month", limits = c(min(time_max$date), max = max(time_max$date)), 
               expand=c(0,0), date_labels="%Y-%m")+
  scale_y_continuous(name="EMES", limits=c(0, 1))+
  theme(axis.text.x = element_text(angle = 90, vjust = 0.5, hjust=1,size = 8))+
  theme(legend.position = "top",legend.title = element_blank())

###earliest50 and latest50 timeseries

old_new_50$datetime <- as.Date(old_new_50$date)
head(old_new_50)

ggplot(old_new_50, aes(x=datetime, y=mes, group=sample)) + 
  geom_line(linewidth=0.7,aes(colour=sample)) + 
  theme(panel.background = element_rect(fill ='white',color ='white')) +
  scale_alpha_manual(values=c(0.1,0.01))+
  geom_rect(aes(xmin = as.Date("2008-09-30"),  xmax = as.Date("2009-05-29"), ymin=-Inf, ymax=Inf),
            alpha=0.01,fill="grey80")+
  geom_rect(aes(xmin = as.Date("2009-10-30"),  xmax = as.Date("2012-12-31"), ymin=-Inf, ymax=Inf),
            alpha=0.01,fill="grey80")+
  geom_rect(aes(xmin = as.Date("2016-01-01"),  xmax = as.Date("2016-12-30"), ymin=-Inf, ymax=Inf),
            alpha=0.01,fill="grey80")+
  geom_rect(aes(xmin = as.Date("2017-08-31"),  xmax = as.Date("2018-07-31"), ymin=-Inf, ymax=Inf),
            alpha=0.01,fill="grey80")+
  geom_rect(aes(xmin = as.Date("2020-01-31"),  xmax = as.Date("2022-08-31"), ymin=-Inf, ymax=Inf),
            alpha=0.01,fill="grey80")+
  xlab("Date") +
  theme_classic() +
  scale_x_date(date_breaks  ="6 month", limits = c(min(old_new_50$datetime), max = max(old_new_50$datetime)), 
               expand=c(0,0), date_labels="%Y-%m")+
  scale_y_continuous(name="EMES", limits=c(-0.1, 0.05))+
  theme(axis.text.x = element_text(angle = 90, vjust = 0.5, hjust=1,size = 8))+
  theme(legend.position = "top",legend.title = element_blank())

#### spatial scatter plot average risk vs normal ####
#### Asia ####

options(ggrepel.max.overlaps = Inf)   

p1 = ggplot(mes_asia, mapping = aes(x=normal, y=finance, color=Country,size=sizes)) +
  theme(panel.background = element_rect(fill ='white',color ='white')) +
  labs(x = "Normal Time", y = "Financial Crisis")   +
  guides(size = FALSE) +                             
  geom_point( alpha=.8)+
  geom_hline(yintercept = 0, color = 'grey66', linetype = 2) +
  geom_vline(xintercept = 0, color = 'grey66', linetype = 2) +
  theme_classic() +
  scale_colour_brewer(palette="Paired")+
  theme(legend.title = element_blank()) 

p2 = ggplot(mes_asia, mapping = aes(x=normal, y=debt, color=Country, size=sizes)) +
  theme(panel.background = element_rect(fill ='white',color ='white')) +
  labs(x = "Normal Time", y = "European Debt Crisis")   +
  geom_point( alpha=.8)+
  geom_hline(yintercept = 0, color = 'grey66', linetype = 2) +
  geom_vline(xintercept = 0, color = 'grey66', linetype = 2) +
  guides(size = FALSE) +
  theme_classic() +
  scale_colour_brewer(palette="Paired")+
  theme(legend.title = element_blank())

p3 = ggplot(mes_asia, mapping = aes(x=normal, y=Brexit, color=Country, size=sizes)) +
  theme(panel.background = element_rect(fill ='white',color ='white')) +
  labs(x = "Normal Time", y = "Brexit Referendum")   +
  geom_point( alpha=.8)+
  geom_hline(yintercept = 0, color = 'grey66', linetype = 2) +
  geom_vline(xintercept = 0, color = 'grey66', linetype = 2) +
  guides(size = FALSE) +
  theme_classic() +
  scale_colour_brewer(palette="Paired")+
  theme(legend.title = element_blank())

p4 = ggplot(mes_asia, mapping = aes(x=normal, y=trade, color=Country, size=sizes)) +
  theme(panel.background = element_rect(fill ='white',color ='white')) +
  labs(x = "Normal Time", y = "Trade Disputes")   +
  geom_point(alpha=.8)+
  geom_hline(yintercept = 0, color = 'grey66', linetype = 2) +
  geom_vline(xintercept = 0, color = 'grey66', linetype = 2) +
  guides(size = FALSE) +
  theme_classic() +
  scale_colour_brewer(palette="Paired")+
  theme(legend.title = element_blank())

p5 = ggplot(mes_asia, mapping = aes(x=normal, y=covid, color=Country, size=sizes)) +
  theme(panel.background = element_rect(fill ='white',color ='white')) +
  labs(x = "Normal Time", y = "Covid-19")   +
  geom_point(alpha=.8)+
  geom_hline(yintercept = 0, color = 'grey66', linetype = 2) +
  geom_vline(xintercept = 0, color = 'grey66', linetype = 2) +
  guides(size = FALSE) +
  theme_classic() +
  scale_colour_brewer(palette="Paired")+
  theme(legend.title = element_blank())


p1+p2+p3+p4+p5+plot_layout(guides = "collect")

#### EMEA ####

colourCount = length(unique(mes_emea$Area))
getPalette = colorRampPalette(brewer.pal(9, "Paired"))


p1 = ggplot(mes_emea, mapping = aes(x=normal, y=finance, color=Area,size=sizes)) +
  theme(panel.background = element_rect(fill ='white',color ='white')) +
  labs(x = "Normal Time", y = "Financial Crisis")   +
  guides(size = FALSE) +
  geom_point( alpha=.8)+
  geom_hline(yintercept = 0, color = 'grey66', linetype = 2) +
  geom_vline(xintercept = 0, color = 'grey66', linetype = 2) +
  theme_classic() +
  scale_fill_manual(values = getPalette(colourCount))+
  theme(legend.title = element_blank()) 

p2 = ggplot(mes_emea, mapping = aes(x=normal, y=debt, color=Area, size=sizes)) +
  theme(panel.background = element_rect(fill ='white',color ='white')) +
  labs(x = "Normal Time", y = "European Debt Crisis")   +
  geom_point( alpha=.8)+
  geom_hline(yintercept = 0, color = 'grey66', linetype = 2) +
  geom_vline(xintercept = 0, color = 'grey66', linetype = 2) +
  guides(size = FALSE) +
  theme_classic() +
  scale_fill_manual(values = getPalette(colourCount))+
  theme(legend.title = element_blank())

p3 = ggplot(mes_emea, mapping = aes(x=normal, y=Brexit, color=Area, size=sizes)) +
  theme(panel.background = element_rect(fill ='white',color ='white')) +
  labs(x = "Normal Time", y = "Brexit Referendum")   +
  geom_point( alpha=.8)+
  geom_hline(yintercept = 0, color = 'grey66', linetype = 2) +
  geom_vline(xintercept = 0, color = 'grey66', linetype = 2) +
  guides(size = FALSE) +
  theme_classic() +
  scale_fill_manual(values = getPalette(colourCount))+
  theme(legend.title = element_blank())

p4 = ggplot(mes_emea, mapping = aes(x=normal, y=trade, color=Area, size=sizes)) +
  theme(panel.background = element_rect(fill ='white',color ='white')) +
  labs(x = "Normal Time", y = "Trade Disputes")   +
  geom_point(alpha=.8)+
  geom_hline(yintercept = 0, color = 'grey66', linetype = 2) +
  geom_vline(xintercept = 0, color = 'grey66', linetype = 2) +
  guides(size = FALSE) +
  theme_classic() +
  scale_fill_manual(values = getPalette(colourCount))+
  theme(legend.title = element_blank())

p5 = ggplot(mes_emea, mapping = aes(x=normal, y=covid, color=Area, size=sizes)) +
  theme(panel.background = element_rect(fill ='white',color ='white')) +
  labs(x = "Normal Time", y = "Covid-19")   +
  geom_point(alpha=.8)+
  geom_hline(yintercept = 0, color = 'grey66', linetype = 2) +
  geom_vline(xintercept = 0, color = 'grey66', linetype = 2) +
  guides(size = FALSE) +
  theme_classic() +
  scale_fill_manual(values = getPalette(colourCount))+
  theme(legend.title = element_blank())

p1+p2+p3+p4+p5+plot_layout(guides = "collect")

####Americas ####

p1 = ggplot(mes_us, mapping = aes(x=normal, y=finance, color=Area,size=sizes)) +
  theme(panel.background = element_rect(fill ='white',color ='white')) +
  labs(x = "Normal Time", y = "Financial Crisis")   +
  guides(size = FALSE) +
  geom_point( alpha=.8)+
  geom_hline(yintercept = 0, color = 'grey66', linetype = 2) +
  geom_vline(xintercept = 0, color = 'grey66', linetype = 2) +
  theme_classic() +
  scale_colour_brewer(palette="Set1")+
  theme(legend.title = element_blank())

p2 = ggplot(mes_us, mapping = aes(x=normal, y=debt, color=Area, size=sizes)) +
  theme(panel.background = element_rect(fill ='white',color ='white')) +
  labs(x = "Normal Time", y = "European Debt Crisis")   +
  geom_point( alpha=.8)+
  geom_hline(yintercept = 0, color = 'grey66', linetype = 2) +
  geom_vline(xintercept = 0, color = 'grey66', linetype = 2) +
  guides(size = FALSE) +
  theme_classic() +
  scale_colour_brewer(palette="Set1")+
  theme(legend.title = element_blank())

p3 = ggplot(mes_us, mapping = aes(x=normal, y=Brexit, color=Area, size=sizes)) +
  theme(panel.background = element_rect(fill ='white',color ='white')) +
  labs(x = "Normal Time", y = "Brexit Referendum")   +
  geom_point( alpha=.8)+
  geom_hline(yintercept = 0, color = 'grey66', linetype = 2) +
  geom_vline(xintercept = 0, color = 'grey66', linetype = 2) +
  guides(size = FALSE) +
  theme_classic() +
  scale_colour_brewer(palette="Set1")+
  theme(legend.title = element_blank())

p4 = ggplot(mes_us, mapping = aes(x=normal, y=trade, color=Area, size=sizes)) +
  theme(panel.background = element_rect(fill ='white',color ='white')) +
  labs(x = "Normal Time", y = "Trade Disputes")   +
  geom_point(alpha=.8)+
  geom_hline(yintercept = 0, color = 'grey66', linetype = 2) +
  geom_vline(xintercept = 0, color = 'grey66', linetype = 2) +
  guides(size = FALSE) +
  theme_classic() +
  scale_colour_brewer(palette="Set1")+
  theme(legend.title = element_blank())

p5 = ggplot(mes_us, mapping = aes(x=normal, y=covid, color=Area, size=sizes)) +
  theme(panel.background = element_rect(fill ='white',color ='white')) +
  labs(x = "Normal Time", y = "Covid-19")   +
  geom_point(alpha=.8)+
  geom_hline(yintercept = 0, color = 'grey66', linetype = 2) +
  geom_vline(xintercept = 0, color = 'grey66', linetype = 2) +
  guides(size = FALSE) +
  theme_classic() +
  scale_colour_brewer(palette="Set1")+
  theme(legend.title = element_blank())

p1+p2+p3+p4+p5+plot_layout(guides = "collect")

###old50 and new50 firms scatter

options(ggrepel.max.overlaps = Inf)   

p1 = ggplot(scatterold50, mapping = aes(x=normal, y=finance, color=region,size=sizes)) +
  theme(panel.background = element_rect(fill ='white',color ='white')) +
  labs(x = "Normal Time", y = "Financial Crisis")   +
  guides(size = FALSE) +                             
  geom_point( alpha=.8)+
  geom_hline(yintercept = 0, color = 'grey66', linetype = 2) +
  geom_vline(xintercept = 0, color = 'grey66', linetype = 2) +
  theme_classic() +
  scale_colour_brewer(palette="Paired")+
  theme(legend.title = element_blank()) 

p2 = ggplot(scatterold50, mapping = aes(x=normal, y=debt, color=region, size=sizes)) +
  theme(panel.background = element_rect(fill ='white',color ='white')) +
  labs(x = "Normal Time", y = "European Debt Crisis")   +
  geom_point( alpha=.8)+
  geom_hline(yintercept = 0, color = 'grey66', linetype = 2) +
  geom_vline(xintercept = 0, color = 'grey66', linetype = 2) +
  guides(size = FALSE) +
  theme_classic() +
  scale_colour_brewer(palette="Paired")+
  theme(legend.title = element_blank())

p3 = ggplot(scatterold50, mapping = aes(x=normal, y=Brexit, color=region, size=sizes)) +
  theme(panel.background = element_rect(fill ='white',color ='white')) +
  labs(x = "Normal Time", y = "Brexit Referendum")   +
  geom_point( alpha=.8)+
  geom_hline(yintercept = 0, color = 'grey66', linetype = 2) +
  geom_vline(xintercept = 0, color = 'grey66', linetype = 2) +
  guides(size = FALSE) +
  theme_classic() +
  scale_colour_brewer(palette="Paired")+
  theme(legend.title = element_blank())

p4 = ggplot(scatterold50, mapping = aes(x=normal, y=trade, color=region, size=sizes)) +
  theme(panel.background = element_rect(fill ='white',color ='white')) +
  labs(x = "Normal Time", y = "Trade Disputes")   +
  geom_point(alpha=.8)+
  geom_hline(yintercept = 0, color = 'grey66', linetype = 2) +
  geom_vline(xintercept = 0, color = 'grey66', linetype = 2) +
  guides(size = FALSE) +
  theme_classic() +
  scale_colour_brewer(palette="Paired")+
  theme(legend.title = element_blank())

p5 = ggplot(scatterold50, mapping = aes(x=normal, y=covid, color=region, size=sizes)) +
  theme(panel.background = element_rect(fill ='white',color ='white')) +
  labs(x = "Normal Time", y = "Covid-19")   +
  geom_point(alpha=.8)+
  geom_hline(yintercept = 0, color = 'grey66', linetype = 2) +
  geom_vline(xintercept = 0, color = 'grey66', linetype = 2) +
  guides(size = FALSE) +
  theme_classic() +
  scale_colour_brewer(palette="Paired")+
  theme(legend.title = element_blank())


p1+p2+p3+p4+p5+plot_layout(guides = "collect")


options(ggrepel.max.overlaps = Inf)   

p1 = ggplot(scatter50, mapping = aes(x=normal, y=finance, color=region,size=sizes)) +
  theme(panel.background = element_rect(fill ='white',color ='white')) +
  labs(x = "Normal Time", y = "Financial Crisis")   +
  guides(size = FALSE) +                             
  geom_point( alpha=.8)+
  geom_hline(yintercept = 0, color = 'grey66', linetype = 2) +
  geom_vline(xintercept = 0, color = 'grey66', linetype = 2) +
  theme_classic() +
  scale_colour_brewer(palette="Paired")+
  theme(legend.title = element_blank()) 

p2 = ggplot(scatter50, mapping = aes(x=normal, y=debt, color=region, size=sizes)) +
  theme(panel.background = element_rect(fill ='white',color ='white')) +
  labs(x = "Normal Time", y = "European Debt Crisis")   +
  geom_point( alpha=.8)+
  geom_hline(yintercept = 0, color = 'grey66', linetype = 2) +
  geom_vline(xintercept = 0, color = 'grey66', linetype = 2) +
  guides(size = FALSE) +
  theme_classic() +
  scale_colour_brewer(palette="Paired")+
  theme(legend.title = element_blank())

p3 = ggplot(scatter50, mapping = aes(x=normal, y=Brexit, color=region, size=sizes)) +
  theme(panel.background = element_rect(fill ='white',color ='white')) +
  labs(x = "Normal Time", y = "Brexit Referendum")   +
  geom_point( alpha=.8)+
  geom_hline(yintercept = 0, color = 'grey66', linetype = 2) +
  geom_vline(xintercept = 0, color = 'grey66', linetype = 2) +
  guides(size = FALSE) +
  theme_classic() +
  scale_colour_brewer(palette="Paired")+
  theme(legend.title = element_blank())

p4 = ggplot(scatter50, mapping = aes(x=normal, y=trade, color=region, size=sizes)) +
  theme(panel.background = element_rect(fill ='white',color ='white')) +
  labs(x = "Normal Time", y = "Trade Disputes")   +
  geom_point(alpha=.8)+
  geom_hline(yintercept = 0, color = 'grey66', linetype = 2) +
  geom_vline(xintercept = 0, color = 'grey66', linetype = 2) +
  guides(size = FALSE) +
  theme_classic() +
  scale_colour_brewer(palette="Paired")+
  theme(legend.title = element_blank())

p5 = ggplot(scatter50, mapping = aes(x=normal, y=covid, color=region, size=sizes)) +
  theme(panel.background = element_rect(fill ='white',color ='white')) +
  labs(x = "Normal Time", y = "Covid-19")   +
  geom_point(alpha=.8)+
  geom_hline(yintercept = 0, color = 'grey66', linetype = 2) +
  geom_vline(xintercept = 0, color = 'grey66', linetype = 2) +
  guides(size = FALSE) +
  theme_classic() +
  scale_colour_brewer(palette="Paired")+
  theme(legend.title = element_blank())


p1+p2+p3+p4+p5+plot_layout(guides = "collect")
