# Supplementary material for: Risk formulation mechanism among top global energy companies under large shocks
Source: PLoS One. 2025 May 23;20(5):e0322462. doi: 10.1371/journal.pone.0322462 (PMC12101850; doi:10.1371/journal.pone.0322462)
Supplement: S1_Code and Data — These materials containing data and code are used to reproduce the paper. (PDF) [file pone.0322462.s002.zip › Code/point_brexit.csv]

Id	Label	indu	value
Exxon	Exxon	IOG	112453118.4
Chevron	Chevron	IOG	37315529.15
Total	Total	IOG	33987882.21
BP	BP	IOG	16832678.33
ROSN	ROSN	IOG	16443584.84
NG	NG	MU	16175876.84
DUK	DUK	EU	15448993.55
ENI	ENI	IOG	15267395.77
NEE	NEE	EU	14020899.95
EPD	EPD	OGST	12989238.29
Dominion	Dominion	MU	12416274.95
EOG	EOG	OGEP	12343575.28
AEP	AEP	EU	9668125.501
TRP	TRP	OGST	9499898.041
PCG	PCG	EU	9409697.429
ENB	ENB	OGST	8805917.47
OXY	OXY	IOG	8678573.976
SO	SO	EU	8546010.988
IBE	IBE	EU	8496767.1
ENEI	ENEI	EU	8232799.157
