# Supplementary material for: Risk formulation mechanism among top global energy companies under large shocks
Source: PLoS One. 2025 May 23;20(5):e0322462. doi: 10.1371/journal.pone.0322462 (PMC12101850; doi:10.1371/journal.pone.0322462)
Supplement: S1_Code and Data — These materials containing data and code are used to reproduce the paper. (PDF) [file pone.0322462.s002.zip › Code/point_covid.csv]

Id	Label	indu	value
Shell	Shell	IOG	63270828.72
NEE	NEE	EU	54452297.12
PetroChina	PetroChina	IOG	50993341.18
TotalEnergies	TotalEnergies	IOG	39401198.51
CNOOC	CNOOC	OGEP	36116920.59
Gazprom	Gazprom	IOG	35214362.85
Southern	Southern	EU	31364311.29
Sinopec	Sinopec	IOG	30990270.85
Shenhua	Shenhua	CCF	30237463.98
Rosneft	Rosneft	IOG	28632628.79
Chevron	Chevron	IOG	24776105.09
Duke	Duke	EU	22972801.28
Enbridge	Enbridge	OGST	20077811.73
PEG	PEG	MU	19910939.11
Exelon	Exelon	EU	18603622.25
Equinor	Equinor	IOG	18255796.98
Eversource	Eversource	EU	15686532.1
BP	BP	IOG	14558169.36
Edison	Edison	MU	14145186.82
NGG	NGG	MU	16168523.34
