# Supplementary material for: Risk formulation mechanism among top global energy companies under large shocks
Source: PLoS One. 2025 May 23;20(5):e0322462. doi: 10.1371/journal.pone.0322462 (PMC12101850; doi:10.1371/journal.pone.0322462)
Supplement: S1_Code and Data — These materials containing data and code are used to reproduce the paper. (PDF) [file pone.0322462.s002.zip › Code/point_debt.csv]

Id	Label	indu	value
Gazprom	Gazprom	IOG	70774105.32
Chevron	Chevron	IOG	58994368.13
Exxon	Exxon	IOG	54875739.93
Eni	Eni	IOG	46964818.25
Shell	Shell	IOG	44882542.81
TotalEnergies	TotalEnergies	IOG	37489756.62
BP	BP	IOG	32741674.42
EONSE	EONSE	MU	25896445.75
Enel	Enel	EU	22771257.9
ONGC	ONGC	IOG	17900223.6
PetroChina	PetroChina	IOG	17679360.85
ConocoPhillips	ConocoPhillips	OGEP	16098372.38
Southern	Southern	EU	16081176.51
Enbridge	Enbridge	OGST	13786081.27
Equinor	Equinor	IOG	13747232.06
Sinopec	Sinopec	IOG	13508331.73
RWEOY	RWEOY	MU	13256708.68
TRP	TRP	OGST	12854327.63
EPD	EPD	OGST	12561574.77
EDF	EDF	EU	21270386.63
