# Supplementary material for: Risk formulation mechanism among top global energy companies under large shocks
Source: PLoS One. 2025 May 23;20(5):e0322462. doi: 10.1371/journal.pone.0322462 (PMC12101850; doi:10.1371/journal.pone.0322462)
Supplement: S1_Code and Data — These materials containing data and code are used to reproduce the paper. (PDF) [file pone.0322462.s002.zip › Code/point_finance.csv]

Id	Label	indu	value
ENGIE	ENGIE	MU	29190808.42
Enel	Enel	EU	6328815.088
CEZ	CEZ	EU	5446257.317
EDF	EDF	EU	4910947.492
NGG	NGG	MU	3222982.321
Datang	Datang	IPPET	2911760.238
BP	BP	IOG	14217812.18
TotalEnergies	TotalEnergies	IOG	10322852.07
ENI	ENI	IOG	8953935.638
Shell	Shell	IOG	7316937.235
PetroChina	PetroChina	IOG	6173114.426
Equinor	Equinor	IOG	5050586.122
Petrobras	Petrobras	IOG	4679110.835
Reliance	Reliance	OGRM	3563025.062
CNOOC	CNOOC	OGEP	3425654.306
Surgutneftegas	Surgutneftegas	IOG	2481066.476
Kansai	Kansai	EU	3399583.38
PG&E	PG&E	EU	2636512.459
ONGC	ONGC	IOG	3679775.631
Chubu	Chubu	EU	3381483.317
