# Supplementary material for: Risk formulation mechanism among top global energy companies under large shocks
Source: PLoS One. 2025 May 23;20(5):e0322462. doi: 10.1371/journal.pone.0322462 (PMC12101850; doi:10.1371/journal.pone.0322462)
Supplement: S1_Code and Data — These materials containing data and code are used to reproduce the paper. (PDF) [file pone.0322462.s002.zip › Code/point_trade.csv]

Id	Label	Indu	value
XOM	XOM	IOG	86797919.67
Chevron	Chevron	IOG	47510409.36
Shell	Shell	IOG	47149750.84
Sinopec	Sinopec	IOG	43246599.01
TotalEnergies	TotalEnergies	IOG	37347204.59
Suncor	Suncor	IOG	30633849.87
CNOOC	CNOOC	OGEP	25576207.56
Eni	Eni	IOG	24620442.61
OXY	OXY	IOG	20726938.17
ConocoPhillips	ConocoPhillips	OGEP	19991155.5
EPD	EPD	OGST	17623801.31
NGG	NGG	MU	17186400.78
Equinor	Equinor	IOG	16455539.56
EOG	EOG	OGEP	16077785.92
Formosa	Formosa	OGRM	15796733.48
CNQ	CNQ	OGEP	15716504.94
LUKOIL	LUKOIL	IOG	13662887.99
Petrobras	Petrobras	IOG	12977698.94
Repsol	Repsol	IOG	12952327.1
PetroChina	PetroChina	IOG	67875842.42
