# Supplementary material for: Risk formulation mechanism among top global energy companies under large shocks
Source: PLoS One. 2025 May 23;20(5):e0322462. doi: 10.1371/journal.pone.0322462 (PMC12101850; doi:10.1371/journal.pone.0322462)
Supplement: S1_Code and Data — These materials containing data and code are used to reproduce the paper. (PDF) [file pone.0322462.s002.zip › Code/Readme.txt]

This folder contains codes and data necessary to reproduce main results in the paper 
"Risk Formulation Mechanism among Top Global Energy Companies under Large Shocks" .

The calculation of the Enhanced Marginal Expected Shortfall (EMES) can refer to Liu and Pun (2022), and the codes can be found at https://github.com/cspun/MLE-SRISK.
The estimation of dynamic network quantile regression can refer to Xu et al.(2022), and the codes can be found at https://www.tandfonline.com/doi/full/10.1080/07350015.2022.2093882.

For Figure 1-6, the codes can be found in mesplot.R, and the data are stored in mesplot.RData ，scatter.RData，ole_new_50.RData,scatter50.RData,scatterold50.RData

For Figure 7 and Figure 8, the codes can be found in Cosine_Similarity_iter.m, and the data are stored in sim.mat. When setting colors, the function slanCM.m and the data slanCM_Data.mat provided by slandarer are used.

For Table 3 and Table 4, the codes can be found in AdjM_Sys.m and AdjM_Calculator.m, and the data are stored in Adj_sys.mat.

For Figure 9, it is drew by Gephi. The data can be found in point_finance.csv, point_debt.csv, point_brexit.csv,point_trade.csv and point_covid.csv.

For Figure 10, the codes can be found in rqplot.R, and the data are stored in Netalloutnewepudebtovx_scale.RData and Netalloutnew_Zriskepudebtovx_scale.RData.
