# Supplementary material for: Risk formulation mechanism among top global energy companies under large shocks
Source: PLoS One. 2025 May 23;20(5):e0322462. doi: 10.1371/journal.pone.0322462 (PMC12101850; doi:10.1371/journal.pone.0322462)
Supplement: S1_Code and Data — These materials containing data and code are used to reproduce the paper. (PDF) [file pone.0322462.s002.zip › Code/rqplot.R]

rm(list=ls())

# install and load packages  "xlsx", 
libraries = c("latex2exp", "xtable", "quantreg", "lubridate", "bigmemory", "igraph", "WRTDStidal", "Matrix",
              "ggplot2", "ggrepel", "patchwork", "RColorBrewer", "grid", "gridExtra", "lubridate")
lapply(libraries, function(x) if (!(x %in% installed.packages())) {
  install.packages(x)})
lapply(libraries, library, quietly = TRUE, character.only = TRUE)


folder = " "
setwd(folder) 
getwd()


load(file="Netalloutnewepudebtovx_scale.RData")  
load(file="Netalloutnew_Zriskepudebtovx_scale.RData") 


x = Netallout
yy = Netallout_risk
#zz = Netallout_normal
parm = seq(2, 13, 1)
level = 0.9
mfrow = NULL
mar = NULL
ylim = NULL
main = NULL
#col = gray(c(0, 0.75))
col = c("#FF9900", "#FF9900")
coly = c("#33CC00","#33CC00")
#colz = c("#CC99FF","#CC99FF")
border = NULL
lcol = 2
lty = 1:2
cex = 0.5
pch = 20
type = "b"
xlab = ""
ylab = ""


zalpha <- qnorm(1 - (1 - level)/2)
taus <- sapply(x, function(x) x$tau)

cf = lapply(x, function(x) x$b)
cfy = lapply(yy, function(yy) yy$b)
#cfz = lapply(zz, function(zz) zz$b)


if (ncol(cf[[1]]) == 4) {
  for (i in 1:length(cf)) {
    cfi <- cf[[i]]
    cfi <- cbind(cfi[, 1], cfi[, 1] - cfi[, 2] * zalpha, 
                 cfi[, 1] + cfi[, 2] * zalpha)
    colnames(cfi) <- c("coefficients", "lower bd", "upper bd")
    cf[[i]] <- cfi
  }
}
if (ncol(cfy[[1]]) == 4) {
  for (i in 1:length(cfy)) {
    cfiy <- cfy[[i]]
    cfiy <- cbind(cfiy[, 1], cfiy[, 1] - cfiy[, 2] * zalpha, 
                 cfiy[, 1] + cfiy[, 2] * zalpha)
    colnames(cfiy) <- c("coefficients", "lower bd", "upper bd")
    cfy[[i]] <- cfiy
  }
}

#if (ncol(cfz[[1]]) == 4) {
#  for (i in 1:length(cfz)) {
#    cfiz <- cfz[[i]]
#    cfiz <- cbind(cfiz[, 1], cfiz[, 1] - cfiz[, 2] * zalpha, 
#                  cfiz[, 1] + cfiz[, 2] * zalpha)
#    colnames(cfiz) <- c("coefficients", "lower bd", "upper bd")
#    cfz[[i]] <- cfiz
#  }
#}


if (ncol(cf[[1]]) != 3) 
  stop("summary.rqs components have wrong dimension")
if (is.null(parm)) 
  parm <- rownames(cf[[1]])
if (is.numeric(parm)) 
  parm <- rownames(cf[[1]])[parm]

if (ncol(cfy[[1]]) != 3) 
  stop("summary.rqs components have wrong dimension")
if (is.null(parm)) 
  parm <- rownames(cfy[[1]])
if (is.numeric(parm)) 
  parm <- rownames(cfy[[1]])[parm]

#if (ncol(cfz[[1]]) != 3) 
#  stop("summary.rqs components have wrong dimension")
#if (is.null(parm)) 
#  parm <- rownames(cfz[[1]])
#if (is.numeric(parm)) 
#  parm <- rownames(cfz[[1]])[parm]


cf <- lapply(cf, function(x) x[parm, , drop = FALSE])
names(cf) <- paste("tau=", taus)
cfy <- lapply(cfy, function(x) x[parm, , drop = FALSE])
names(cfy) <- paste("tau=", taus)
#cfz <- lapply(cfz, function(x) x[parm, , drop = FALSE])
#names(cfz) <- paste("tau=", taus)


mfrow_orig <- par("mfrow")
mar_orig <- par("mar")
if (is.null(mfrow)) 
  mfrow <- n2mfrow(length(parm))
if (is.null(mar)) 
  mar <- c(3.1, 3.1, 3.1, 1.6)
par(mfrow = c(4,3), mar = mar)
col <- rep(col, length.out = 2)
lty <- rep(lty, length.out = 2)
if (is.null(border)) 
  border <- col[2]
if (is.null(main)) 
  main <- parm


main <- rep(main, length.out = length(parm))
xlab <- rep(xlab, length.out = length(parm))
ylab <- rep(ylab, length.out = length(parm))
ylim0 <- ylim
taus = seq(0.1, 0.9, 0.1)
axispv = t(t(taus))


for (i in seq(along = parm)) {

  b <- t(sapply(seq(along = cf), function(tau) cf[[tau]][i, ]))
  by <- t(sapply(seq(along = cfy), function(tau) cfy[[tau]][i, ]))
  #bz <- t(sapply(seq(along = cfz), function(tau) cfz[[tau]][i, ]))

  colnames(b) <- c("coefficients1","lowerbd1","upperbd1")
  colnames(by) <- c("coefficients2","lowerbd2","upperbd2")
  #colnames(bz) <- c("coefficients3","lowerbd3","upperbd3")
  #bb <- cbind(b, by, bz)
  bb <- cbind(b, by)
  bb = as.data.frame(bb)


  assign(paste("p",i,sep = ""), ggplot(bb, aes(x = axispv)) +
    geom_ribbon(aes(ymin = lowerbd1, ymax = upperbd1), fill = "#FF9900", color = "#FF9900",
              alpha = 0.1, linetype = 2) +  
    geom_ribbon(aes(ymin = lowerbd2, ymax = upperbd2), fill = "#33CC00", color = "#33CC00", 
              alpha = 0.07, linetype = 2) +
#    geom_ribbon(aes(ymin = lowerbd3, ymax = upperbd3), fill = "#CC99FF", color = "#CC99FF", 
#              alpha = 0.07, linetype = 2) +   
    geom_line(aes(y = coefficients1, color = "full sample"), size=0.5) +
    geom_line(aes(y = coefficients2, color = "risk period"), size=0.5) +
#    geom_line(aes(y = coefficients3, color = "normal period"), size=0.5) +
    scale_color_manual("",
                     values = c("full sample"="#FF9900","risk period"="#33CC00")) +
    scale_linetype_discrete(limits= c('full sample','risk period')) +
    theme_bw()+
    theme(panel.grid = element_blank(),
        legend.title = element_blank(),
        plot.title = element_text(size=10,hjust = 0.5)) +     
    labs(x = "", y = "")   +
    scale_x_continuous(breaks=seq(0, 0.9, 0.1)) + 
    ggtitle(main[i]))
}


library(lemon)
grid_arrange_shared_legend(p1, p2, p3, p4, p5,p6, p7, p8, p9, p10, p11, p12, ncol = 3, nrow = 4,position='bottom')


#### DQNR plot ####
for (i in seq(along = parm)) {
  
  b <- t(sapply(seq(along = cf), function(tau) cf[[tau]][i, ]))
  by <- t(sapply(seq(along = cfy), function(tau) cfy[[tau]][i, ]))
  
  if (is.null(ylim))  {
    ylim <- range(min(b[, 2],by[, 2]), max(b[, 3], by[, 3]))     ###################################
  }
  
  
  plot(rep(taus, 4), c(b[, 2],by[, 2],b[, 3], by[, 3]), type = "n", ylim = ylim, 
       xlab = xlab[i], ylab = ylab[i], main = main[i])
  
  
  polygon(c(taus, rev(taus)), c(b[, 2], rev(b[, 3])), col=adjustcolor("#FF9900",alpha.f=0.1), 
          border = col[2])
  polygon(c(taus, rev(taus)), c(by[, 2], rev(by[, 3])), col=adjustcolor("#33CC00",alpha.f=0.1), 
          border = coly[2])
  
  
  points(taus, b[, 1], cex = cex, pch = pch, type = type, 
         col = col[2])
  points(taus, by[, 1], cex = cex, pch = pch, type = type, 
         col = coly[2])
  
  abline(h = 0, col = gray(0.3))
  ylim <- ylim0
  
}

par(mfrow = mfrow_orig, mar = mar_orig)
x <- cf
yy <- cfy
#legend('bottom',legend=c("full sample","risk period"), xpd=TRUE)
invisible(structure(as.vector(unlist(x)), .Dim = c(dim(x[[1]]), length(x)), .Dimnames = list(rownames(x[[1]]), colnames(x[[1]]), 
                                                                                             names(x))))
