# Supplementary material for: Risk formulation mechanism among top global energy companies under large shocks
Source: PLoS One. 2025 May 23;20(5):e0322462. doi: 10.1371/journal.pone.0322462 (PMC12101850; doi:10.1371/journal.pone.0322462)
Supplement: S1_Code and Data — These materials containing data and code are used to reproduce the paper. (PDF) [file pone.0322462.s002.zip › Code/slanCM.m]

function colorList=slanCM(type,num)
% @author : slandarer
% -----------------------
% type : type of colorbar
% num  : number of colors
if nargin<2
    num=256;
end
if nargin<1
    type='';
end

slanCM_Data=load('slanCM_Data.mat');
CList_Data=[slanCM_Data.slandarerCM(:).Colors];
disp(slanCM_Data.author);

if isnumeric(type)
    Cmap=CList_Data{type};
else
    Cpos=strcmpi(type,slanCM_Data.fullNames);
    Cmap=CList_Data{Cpos};
end

Ci=1:256;Cq=linspace(1,256,num);
colorList=[interp1(Ci,Cmap(:,1),Cq,'linear')',...
           interp1(Ci,Cmap(:,2),Cq,'linear')',...
           interp1(Ci,Cmap(:,3),Cq,'linear')'];
end
