# Supplementary material for: Risk formulation mechanism among top global energy companies under large shocks
Source: PLoS One. 2025 May 23;20(5):e0322462. doi: 10.1371/journal.pone.0322462 (PMC12101850; doi:10.1371/journal.pone.0322462)
Supplement: S1_Code and Data — These materials containing data and code are used to reproduce the paper. (PDF) [file pone.0322462.s002.zip › Code/timeseries_ave.csv]

date	sample	mes
2008-01-31	full	-0.001578681
2008-02-29	full	-0.012498237
2008-03-31	full	-0.012350349
2008-04-30	full	-0.003868791
2008-05-30	full	-0.001983363
2008-06-30	full	-0.022126261
2008-07-31	full	-0.020797408
2008-08-29	full	-0.011992861
2008-09-30	full	-0.011552541
2008-10-31	full	0.031578297
2008-11-28	full	-0.025075623
2008-12-31	full	-0.001758648
2009-01-30	full	-0.02115543
2009-02-27	full	0.007624201
2009-03-31	full	0.009457551
2009-04-30	full	0.014022828
2009-05-29	full	0.016136818
2009-06-30	full	0.003488887
2009-07-31	full	-0.017737565
2009-08-31	full	-0.017011632
2009-09-30	full	-0.002381106
2009-10-30	full	-0.006423108
2009-11-30	full	0.000919164
2009-12-31	full	0.000472075
2010-01-29	full	-0.002286556
2010-02-26	full	0.009667776
2010-03-31	full	0.00838022
2010-04-30	full	0.004683432
2010-05-28	full	-0.011145066
2010-06-30	full	-0.012954959
2010-07-30	full	-0.017552521
2010-08-31	full	-0.010758585
2010-09-30	full	-0.013232261
2010-10-29	full	-0.009810578
2010-11-30	full	-0.008173148
2010-12-31	full	-0.003231166
2011-01-31	full	-0.011208709
2011-02-28	full	-0.0037398
2011-03-31	full	-0.006764805
2011-04-29	full	-0.01019286
2011-05-31	full	-0.005419397
2011-06-30	full	-0.007690304
2011-07-29	full	-0.017359204
2011-08-31	full	0.009828307
2011-09-30	full	-0.010962062
2011-10-31	full	-0.014902427
2011-11-30	full	-0.008223469
2011-12-30	full	-0.013672686
2012-01-31	full	-0.025181386
2012-02-29	full	-0.018279365
2012-03-30	full	-0.007777363
2012-04-30	full	-0.011713688
2012-05-31	full	-0.014653177
2012-06-29	full	-0.012480141
2012-07-31	full	-0.015113318
2012-08-31	full	0.003921111
2012-09-28	full	-0.006339833
2012-10-31	full	-0.005339748
2012-11-30	full	-0.002227549
2012-12-31	full	0.00783084
2013-01-31	full	0.004210594
2013-02-28	full	0.003842443
2013-03-28	full	-0.000437299
2013-04-30	full	-0.00749233
2013-05-31	full	-0.000294784
2013-06-28	full	0.001336275
2013-07-31	full	0.018120448
2013-08-30	full	0.012562168
2013-09-30	full	0.007957183
2013-10-31	full	-0.001341504
2013-11-29	full	-0.002319687
2013-12-31	full	-0.003299962
2014-01-31	full	0.006094539
2014-02-28	full	-0.004592078
2014-03-31	full	-0.001165655
2014-04-30	full	-0.006787556
2014-05-30	full	-0.002157758
2014-06-30	full	-0.001794537
2014-07-31	full	-0.013605564
2014-08-29	full	-0.011303432
2014-09-30	full	-0.0064524
2014-10-31	full	-0.011242592
2014-11-28	full	-0.002232599
2014-12-31	full	-0.007024564
2015-01-30	full	-0.004103083
2015-02-27	full	-0.009269495
2015-03-31	full	0.007570794
2015-04-30	full	-0.000900773
2015-05-29	full	-0.00532069
2015-06-30	full	0.007074964
2015-07-31	full	-0.007388323
2015-08-31	full	-0.000451994
2015-09-30	full	0.010730001
2015-10-30	full	0.007267461
2015-11-30	full	0.00782266
2015-12-31	full	0.012572998
2016-01-29	full	-0.002802579
2016-02-29	full	-0.020970267
2016-03-31	full	0.007354357
2016-04-29	full	-0.010498722
2016-05-31	full	-0.00528975
2016-06-30	full	-0.018708707
2016-07-29	full	-0.010305809
2016-08-31	full	0.005798954
2016-09-30	full	-0.007822736
2016-10-31	full	-0.002749867
2016-11-30	full	-0.003354634
2016-12-30	full	-0.003455965
2017-01-31	full	-0.002668768
2017-02-28	full	0.002339996
2017-03-31	full	0.001605587
2017-04-28	full	0.002596279
2017-05-31	full	0.010153262
2017-06-30	full	0.00426632
2017-07-31	full	0.011096075
2017-08-31	full	0.007485251
2017-09-29	full	0.005220339
2017-10-31	full	0.00339712
2017-11-30	full	0.001684848
2017-12-29	full	0.008793088
2018-01-31	full	0.004660158
2018-02-28	full	0.014136511
2018-03-29	full	0.001961567
2018-04-30	full	-0.018911777
2018-05-31	full	-0.008971517
2018-06-29	full	-0.011956562
2018-07-31	full	-0.003503675
2018-08-31	full	-0.007091979
2018-09-28	full	-0.000598945
2018-10-31	full	-0.018096416
2018-11-30	full	-0.010517715
2018-12-31	full	-0.020979476
2019-01-31	full	-0.005328162
2019-02-28	full	-0.006037856
2019-03-29	full	-0.009595711
2019-04-30	full	-0.000870276
2019-05-31	full	-0.007988733
2019-06-28	full	-0.005157618
2019-07-31	full	0.006177106
2019-08-30	full	-0.003467094
2019-09-30	full	-0.000133607
2019-10-31	full	0.008051712
2019-11-29	full	0.011327215
2019-12-31	full	-0.000982248
2020-01-31	full	0.009623125
2020-02-28	full	-0.001800337
2020-03-31	full	0.041415861
2020-04-30	full	-0.028613619
2020-05-29	full	-0.025732083
2020-06-30	full	-0.001647069
2020-07-31	full	0.004543295
2020-08-31	full	-0.023284956
2020-09-30	full	0.004269503
2020-10-30	full	-0.009697871
2020-11-30	full	-0.024224098
2020-12-31	full	-0.013713205
2021-01-29	full	-0.022722416
2021-02-26	full	-0.00442216
2021-03-31	full	-0.014088404
2021-04-30	full	-0.011267215
2021-05-28	full	0.001608714
2021-06-30	full	-0.014124801
2021-07-30	full	0.003501664
2021-08-31	full	0.000264069
2021-09-30	full	-0.007338259
2021-10-29	full	-0.015555887
2021-11-30	full	-0.020017534
2021-12-31	full	-0.016543961
2022-01-31	full	-0.015605795
2022-02-28	full	-0.014258655
2022-03-31	full	-0.042076681
2022-04-29	full	-0.040277752
2022-05-31	full	-0.043779259
2022-06-30	full	-0.034939473
2022-07-29	full	-0.019826216
2022-08-31	full	-0.036194452
